# Supplementary material for: EEG Evidence Reveals Zolpidem-Related Alterations and Prognostic Value in Disorders of Consciousness
Source: Front Neurosci. 2022 Apr 27;16:863016. doi: 10.3389/fnins.2022.863016 (PMC9093050; doi:10.3389/fnins.2022.863016)
Supplement: Supplementary file 2 [file Data_Sheet_2.ZIP]

Archive with 3 entries (2 files):
- Microstate templates/Microstate templates.fdt
- Microstate templates/Microstate templates.set
- Microstate templates/
